# Supplementary material for: Lacticaseibacillus rhamnosus FM9 and Limosilactobacillus fermentum Y57 Are as Effective as Statins at Improving Blood Lipid Profile in High Cholesterol, High-Fat Diet Model in Male Wistar Rats
Source: Nutrients. 2022 Apr 15;14(8):1654. doi: 10.3390/nu14081654 (PMC9027066; doi:10.3390/nu14081654)
Supplement: Supplementary file 1 [file nutrients-14-01654-s001.zip]

Archive with 1 entries (1 files):
- nutrients-1615110-supplementary.pdf
